# Supplementary material for: Parallel Losses of Blue Opsin Correlate with Compensatory Neofunctionalization of UV-Opsin Gene Duplicates in Aphids and Planthoppers
Source: Insects. 2023 Sep 20;14(9):774. doi: 10.3390/insects14090774 (PMC10531960; doi:10.3390/insects14090774)
Supplement: Supplementary file 1 [file insects-14-00774-s001.zip]

Archive with 4 entries (4 files):
- Supplementary data file 1-conversion.xlsx
- Supplementary data file 2.xlsx
- Supplementary data file 3.xlsx
- Supplementary data file 4.pdf
