# Supplementary material for: Parallel Losses of Blue Opsin Correlate with Compensatory Neofunctionalization of UV-Opsin Gene Duplicates in Aphids and Planthoppers
Source: Insects. 2023 Sep 20;14(9):774. doi: 10.3390/insects14090774 (PMC10531960; doi:10.3390/insects14090774)
Supplement: Supplementary file 1 [file insects-14-00774-s001.zip › Supplementary data file 1-conversion.xlsx]

## Sheet: Hemiptera 23 B
Species	Suborder	Superfamily	Family	LW Opsins	B Opsins	UV Opsins	NCBI genome assembly#	Genome coverage	BUSCO filter	BUSCO completeness	References
Nilaparvata lugens	Auchenorrhyncha	Fulgoroidea	Delphacidae	XP_039295943	-	XP_039285232 XP_039285228	ASM1435652v1	418.0x	hemiptera_odb10	0.97	[24,36]
Laodelphax striatellus	Auchenorrhyncha	Fulgoroidea	Delphacidae	RZF36139	-	BAO03863 BAO03862	ASM333518v2	370.0x	arthropoda_odb10	0.98	[24,36,38]
Sogatella furcifera	Auchenorrhyncha	Fulgoroidea	Delphacidae	BAO03858	-	BAO03860 BAO03859	ASM1714138v1	125.0x	na	na	[24,36]
Clastoptera arizonana	Auchenorrhyncha	Cercopoidea	Clastopteridae	GEDC01016786	GEDC01026123	GEDC01015247	na	na	na	na	BioProject: PRJNA303152
Tamasa doddi	Auchenorrhyncha	Cicadoidea	Cicadidae	GEIK01032296	GEIK01032035	GEIK01048237	na	na	na	na	[8]
Burbunga queenslandica	Auchenorrhyncha	Cicadoidea	Cicadidae	GEJZ01024619	GEJZ01025003	GEJZ01025175	na	na	na	na	[8]
Nephotettix cincticeps	Auchenorrhyncha	Membracoidea	Cicadellidae	BAO03864	BAO03865	BAO03866	ASM2337572v1	123.0x	insecta_odb10	0.97	[24]
Empoasca vitis	Auchenorrhyncha	Membracoidea	Cicadellidae	AHK12248	AIY53970	AHN82368	na	na	na	na	unpublished
Matsumurasca onukii	Auchenorrhyncha	Membracoidea	Cicadellidae	QCC70516	QCC70517	QCC70518	GCA_018831715.1	100.0x	na	na	[39]
Xenophysella greensladeae	Coleorrhyncha	-	Peloridiidae	GAYI02055701	GAYI02059430	GAYI02063107	na	na	na	na	[5]
Gerris buenoi	Heteroptera	Gerroidea	Gerridae	LW1 GBUE012030 LW2 GBUE012031 LW3 GBUE012032 LW4 GBUE012033	-	GBUE021384	Gbue_2.0	73.8x	na	0.854	[12]
Halyomorpha halys	Heteroptera	Pentatomoidea	Pentatomidae	XP_014274078 XP_014274077 XP_014274075	-	XP_014273911	Hhal_2.0	113.7x	hemiptera_odb10	99.2	[14]
Acyrthosiphon pisum	Sternorrhyncha	Aphidoidea	Aphididae	XP_008185403	-	XP_001951588 XP_001951613	pea_aphid_22Mar2018_4r6ur_v2	789.4x	insecta_odb10	0.935	[35]
Myzus persicae	Sternorrhyncha	Aphidoidea	Aphididae	XP_022159972	-	XP_022162222 XP_022162214	MPER_G0061.0	200.0x	hemiptera_odb10	0.998	[6]
Sipha flava	Sternorrhyncha	Aphidoidea	Aphididae	XP_025414175	-	XP_025410308 XP_025410414	YSA_version1	60.0x	hemiptera_odb11	0.967	BioProject PRJNA479456
Cinara cedri	Sternorrhyncha	Aphidoidea	Aphididae	LW_VVC43438	-	VVC32069 VVC32067	CINCED3	80.0x	insecta_odb10	0.939	[40]
Rhopalosiphum maidis	Sternorrhyncha	Aphidoidea	Aphididae	XP_026807241	-	XP_026808077 XP_026807991	ASM367621v3	208.0x	hemiptera_odb11	0.998	BioProject PRJNA503266
Bemisia tabaci	Sternorrhyncha	Aleyrodoidea	Aleyrodidae	XP_018901683	XP_018913779	XP_018909731	ASM185493v1	300.0x	hemiptera_odb12	0.97	[42]
Pachypsylla celtidismamma	Sternorrhyncha	Psylloidea	Aphalaridae	GCYC01060233	GCYC01076696	GCYC01081548	na	na	na	na	[8]
Diaphorina citri	Sternorrhyncha	Psylloidea	Liviidae	GDFN01027368	XP_008487287	KAI5717139	na	na	na	na	[8]
reference
1. Armisen, D.; Rajakumar, R.; Friedrich, M.; Benoit, J.B.; Robertson, H.M.; Panfilio, K.A.; Ahn, S.-J.; Poelchau, M.F.; Chao, H.; Dinh, H.; et al. The Genome of the Water Strider Gerris Buenoi Reveals Expansions of Gene Repertoires Associated with Adaptations to Life on the Water. BMC Genomics 2018, 19, 832. 2. Chen, W.; Hasegawa, D.K.; Kaur, N.; Kliot, A.; Pinheiro, P.V.; Luan, J.; Stensmyr, M.…

## Sheet: Sheet1
Armisen, D.; Rajakumar, R.; Friedrich, M.; Benoit, J.B.; Robertson, H.M.; Panfilio, K.A.; Ahn, S.-J.; Poelchau, M.F.; Chao, H.; Dinh, H.; et al. The Genome of the Water Strider Gerris Buenoi Reveals Expansions of Gene Repertoires Associated with Adaptations to Life on the Water. BMC Genomics 2018, 19, 832.
Chen, W.; Hasegawa, D.K.; Kaur, N.; Kliot, A.; Pinheiro, P.V.; Luan, J.; Stensmyr, M.C.; Zheng, Y.; Liu, W.; Sun, H.; et al. The Draft Genome of Whitefly Bemisia Tabaci MEAM1, a Global Crop Pest, Provides Novel Insights into Virus Transmis-sion, Host Adaptation, and Insecticide Resistance. BMC Biol. 2016, 14, doi:10.1186/s12915-016-0321-y.
Johnson, K.P.; Dietrich, C.H.; Friedrich, F.; Beutel, R.G.; Wipfler, B.; Peters, R.S.; Allen, J.M.; Petersen, M.; Donath, A.; Walden, K.K.O.; et al. Phylogenomics and the Evolution of Hemipteroid Insects. Proc. Natl. Acad. Sci. U. S. A. 2018, 115, 12775–12780.
Julca, I.; Marcet-Houben, M.; Cruz, F.; Vargas-Chavez, C.; Johnston, J.S.; Gómez-Garrido, J.; Frias, L.; Corvelo, A.; Loska, D.; Cámara, F.; et al. Phylogenomics Identifies an Ancestral Burst of Gene Duplications Predating the Diversification of Aphidomorpha. Mol. Biol. Evol. 2020, 37, 730–756.
Li, Y.; Park, H.; Smith, T.E.; Moran, N.A. Gene Family Evolution in the Pea Aphid Based on Chromosome-Level Genome Assembly. Mol. Biol. Evol. 2019, 36, 2143–2156.
Ma, W.; Xu, L.; Hua, H.; Chen, M.; Guo, M.; He, K.; Zhao, J.; Li, F. Chromosomal-Level Genomes of Three Rice Planthoppers Provide New Insights into Sex Chromosome Evolution. Mol. Ecol. Resour. 2021, 21, 226–237
Matsumoto, Y.; Wakakuwa, M.; Yukuhiro, F.; Arikawa, K.; Hiroaki, N. Attraction to Different Wavelength Light Emitting Diodes (LEDs), the Compound Eye Structure, and Opsin Genes in Nilaparvata Lugens. Jpn. J. Appl. Entomol. Zool. 2014, 58, 111–118.
Misof, B.; Liu, S.; Meusemann, K.; Peters, R.S.; Donath, A.; Mayer, C.; Frandsen, P.B.; Ware, J.; Flouri, T.; Beutel, R.G.; et al. Phylogenomics Resolves the Timing and Pattern of Insect Evolution. Science 2014, 346, 763–767.
Rispe, C.; Kutsukake, M.; Doublet, V.; Hudaverdian, S.; Legeai, F.; Simon, J.-C.; Tagu, D.; Fukatsu, T. Large Gene Family Expansion and Variable Selective Pressures for Cathepsin B in Aphids. Mol. Biol. Evol. 2008, 25, 5–17.
Sparks, M.E.; Bansal, R.; Benoit, J.B.; Blackburn, M.B.; Chao, H.; Chen, M.; Cheng, S.; Childers, C.; Dinh, H.; Doddap-aneni, H.V.; et al. Brown Marmorated Stink Bug, Halyomorpha Halys (Stål), Genome: Putative Underpinnings of Polyphagy, Insecticide Resistance Potential and Biology of a Top Worldwide Pest. BMC Genomics 2020, 21, 227.
Yan, B.; Yu, X.; Dai, R.; Li, Z.; Yang, M. Chromosome-Level Genome Assembly of Nephotettix Cincticeps (Uhler, 1896) (Hemiptera: Cicadellidae: Deltocephalinae). Genome Biol. Evol. 2021, 13, doi:10.1093/gbe/evab236.
Zhu, J.; Jiang, F.; Wang, X.; Yang, P.; Bao, Y.; Zhao, W.; Wang, W.; Lu, H.; Wang, Q.; Cui, N.; et al. Genome Sequence of the Small Brown Planthopper, Laodelphax Striatellus. Gigascience 2017, 6, 1–12.
